# Supplementary material for: CD30 Lateral Flow and Enzyme-Linked Immunosorbent Assays for Detection of BIA-ALCL: A Pilot Study
Source: Cancers (Basel). 2023 Oct 25;15(21):5128. doi: 10.3390/cancers15215128 (PMC10649192; doi:10.3390/cancers15215128)
Supplement: Supplementary file 1 [file cancers-15-05128-s001.zip]

Archive with 1 entries (1 files):
- cancers-2642467-supplementary.pdf
